# Supplementary material for: Regional and Microenvironmental Scale Characterization of the Zostera muelleri Seagrass Microbiome
Source: Front Microbiol. 2019 May 14;10:1011. doi: 10.3389/fmicb.2019.01011 (PMC6527750; doi:10.3389/fmicb.2019.01011)
Supplement: Supplementary file 8 [file Table_1.XLSX]

## Sheet: Sup. Table 1
Supplementary Table 1. Study sites selection criteria and categorization based on anthropogenic impact ranking.
Study site name	Region	Coordinates (latitude longitude)	T (°C) a	S (mS/cm) b	Reference site c	Reference site type c	Reference sanitary inspection category c	Reference microbial assessment category c	Reference suitability grade c	Distance to closest contamination source (m)d	Relative abundance of the clinical class 1 integron-integrase gene intI1 (gene copy number/L) e
Narrabeen Lagoon	Northern Sydney	33°43'11.0"S 151°17'40.4"E	24.1	54.3	Narrabeen Lagoon	Lagoon	Moderate	Category B	Good	308 to Pittwater Road (A8)	1366.43	4	Overall categorization f
Rose Bay	Central Sydney	33°52'20.1"S 151°15'43.7"E	24	52.9	Rose Bay Beach	Estuarine	Moderate	Category B	Good	927 to Point Piper Marina	1203.36	3
Lake Macquarie	Hunter Region	33°09'29.4"S 151°31'54.9"E	30.3	50.4	Sunshine	Lagoon/lake	Moderate	Category B	Good	1323 to the Vales Point Power Station	285.78	2
Palm Beach	Northern Sydney	33°35'15.8"S 151°19'25.0"E	21.1	52.7	Palm Beach	Ocean Beach	Low	Category A	Very Good	1063 to Palm Beach Ferry Wharf	31.29	1
a Temperature
b Salinity (conductivity)
c According to State of the Beaches 2014-2015 Report (BeachWatch, Office of Environment & Heritage)
d From environmental survey observations (distances measured in Google Earth)
e Quantified by qPCR (average for n=3 per site). See details in Sup. Figure 1.
f Final assessment of anthropogenic impact level (1=very low risk, 6=very high risk)
