# Supplementary material for: Regional and Microenvironmental Scale Characterization of the Zostera muelleri Seagrass Microbiome
Source: Front Microbiol. 2019 May 14;10:1011. doi: 10.3389/fmicb.2019.01011 (PMC6527750; doi:10.3389/fmicb.2019.01011)
Supplement: Supplementary file 9 [file Table_2.XLSX]

## Sheet: Sup. Table 2 (Chao1)
Supplementary Table 2. Statistical analyses for bacterial mean alpha diversity (Chao1 diversity).
Differences in alpha diversity as measured by Chao1 diversity across sites and microenvironments (main test), between sites and between microenvironments within sites (pair-wise) were tested for statistical significance in Permutational Multivariate Analysis of Variance (PERMANOVA, Minkowski metric distance matrix, nested design).
Main test			ECV
Factor	P(perm)		Source	Estimate	Sq.root
Site	0.0017		S(si)	3096.8	55.649
Microenvironment (Site)	0.0001		S(mi(si))	22715	150.72
			V(Res)	10933	104.56
Pair-wise (Site)
P(perm)	PB	RB	N	LM
PB
RB	0.0021
N	0.8536	0.0019
LM	0.0664	0.1495	0.0553
Pair-wise (Micenv. PB)
P(MC) i	UpL	LoL	Sh	RR	Sed	SW
UpL
LoL	0.2761
Sh	0.8144	0.2423
RR	0.1652	0.0356	0.2564
Sed	0.0099	0.0002	0.027	0.1442
SW	0.0231	0.0014	0.0638	0.456	0.077
Pair-wise (Micenv. RB)
P(MC) i	UpL	LoL	Sh	RR	Sed	SW
UpL
LoL	0.5277
Sh	0.6042	0.8607
RR	0.1556	0.0238	0.028
Sed	0.1533	0.0282	0.0317	0.883
SW	0.8966	0.2542	0.3359	0.0432	0.0577
Pair-wise (Micenv. N)
P(MC) i	UpL	LoL	Sh	RR	Sed	SW
UpL
LoL	0.065
Sh	0.0484	0.4732
RR	0.0465	0.0002	0.0001
Sed	0.2357	0.0014	0.0011	0.0629
SW	0.9587	0.0025	0.0002	0.0011	0.0372
Pair-wise (Micenv. LM)
P(MC) i	UpL	LoL	Sh	RR	Sed	SW
UpL
LoL	0.6931
Sh	0.2997	0.3728
RR	0.185	0.0705	0.0382
Sed	0.0989	0.0479	0.0287	0.4854
SW	0.2222	0.047	0.0274	0.5525	0.2319
i Monte Carlo p-values used when there were not enough possible permutations (unrestricted permutation method, 9999 permutations)
Significant values at the 0.05 level are shown in grey
ECV: estimates of components of variation
UpL: upper leaf, LoL: lower leaf, Sh: sheath, RR: roots and rhizomes, Sed: sediment, SW: seawater
PB: Palm Beach, RB: Rose Bay, N: Narrabeen Lagoon, LM: Lake Macquarie

## Sheet: Sup. Table 2 (Shannon's)
Supplementary Table 2. Statistical analyses for bacterial mean alpha diversity (Shannon's diversity index).
Differences in alpha diversity as measured by Shannon's diversity index across sites and microenvironments (main test), between sites and between microenvironments within sites (pair-wise) were tested for statistical significance in Permutational Multivariate Analysis of Variance (PERMANOVA, Minkowski metric distance matrix, nested design).
Main test			ECV
Factor	P(perm)		Source	Estimate	Sq.root
Site	0.0001		S(si)	14990	122.43
Microenvironment (Site)	0.0001		S(mi(si))	176980	420.7
			V(Res)	34447	185.6
Pair-wise (Site)
P(perm)	PB	RB	N	LM
PB
RB	0.0022
N	0.9303	0.0004
LM	0.6282	0.0006	0.4958
Pair-wise (Micenv. PB)
P(MC) i	UpL	LoL	Sh	RR	Sed	SW
UpL
LoL	0.0969
Sh	0.4639	0.3676
RR	0.0135	0.0068	0.9387
Sed	0.0068	0.0064	0.0454	0.0148
SW	0.1324	0.0027	0.5523	0.019	0.0082
Pair-wise (Micenv. RB)
P(MC) i	UpL	LoL	Sh	RR	Sed	SW
UpL
LoL	0.1516
Sh	0.1727	0.1481
RR	0.0004	0.0004	0.0017
Sed	0.012	0.0118	0.0291	0.6959
SW	0.0679	0.0024	0.2027	0.0002	0.0118
Pair-wise (Micenv. N)
P(MC) i	UpL	LoL	Sh	RR	Sed	SW
UpL
LoL	0.4809
Sh	0.0707	0.3325
RR	0.0116	0.009	0.0022
Sed	0.0075	0.0061	0.0029	0.0646
SW	0.1776	0.7298	0.0022	0.003	0.0035
Pair-wise (Micenv. LM)
P(MC) i	UpL	LoL	Sh	RR	Sed	SW
UpL
LoL	0.0938
Sh	0.0873	0.1957
RR	0.141	0.0253	0.0257
Sed	0.1855	0.0506	0.0458	0.9076
SW	0.2155	0.0007	0.0001	0.0379	0.0693
i Monte Carlo p-values used when there were not enough possible permutations (unrestricted permutation method, 9999 permutations)
Significant values at the 0.05 level are shown in grey
ECV: estimates of components of variation
UpL: upper leaf, LoL: lower leaf, Sh: sheath, RR: roots and rhizomes, Sed: sediment, SW: seawater
PB: Palm Beach, RB: Rose Bay, N: Narrabeen Lagoon, LM: Lake Macquarie
