# Supplementary material for: Regional and Microenvironmental Scale Characterization of the Zostera muelleri Seagrass Microbiome
Source: Front Microbiol. 2019 May 14;10:1011. doi: 10.3389/fmicb.2019.01011 (PMC6527750; doi:10.3389/fmicb.2019.01011)
Supplement: Supplementary file 10 [file Table_3.XLSX]

## Sheet: Sup. Table 3
Supplementary Table 3. Statistical analyses for multidimensional scaling (Bacteria).
Differences between bacterial communities across sites and microenvironments (top), between sites (middle), and between microenvironments within sites (bottom) were tested for statistical significance in Permutational Multivariate Analysis of Variance (PERMANOVA, Bray-Curtis dissimilarity matrix, nested design).
Main test			ECV
Factor	P(perm)		Source	Estimate	Sq.root
Site	0.0001		S(Si)	248.33	15.759
Microenvironment (Site)	0.0001		S(Mi(Si))	1763.9	41.998
			V(Res)	1128.5	33.592
Pair-wise (Site)
P(perm)	PB	RB	N	LM
PB
RB	0.0001
N	0.0332	0.0001
LM	0.0001	0.0048	0.0001
Pair-wise (Micenv. PB)
P(MC) i	UpL	LoL	Sh	RR	Sed	SW
UpL
LoL	0.1444
Sh	0.1465	0.4527
RR	0.0331	0.0404	0.0776
Sed	0.029	0.0296	0.0586	0.0242
SW	0.0247	0.027	0.0454	0.0045	0.0005
Pair-wise (Micenv. RB)
P(MC) i	UpL	LoL	Sh	RR	Sed	SW
UpL
LoL	0.382
Sh	0.121	0.1154
RR	0.0086	0.0055	0.0296
Sed	0.0072	0.0032	0.0194	0.0202
SW	0.0061	0.0032	0.02	0.0009	0.0003
Pair-wise (Micenv. N)
P(MC) i	UpL	LoL	Sh	RR	Sed	SW
UpL
LoL	0.1194
Sh	0.0411	0.3954
RR	0.0353	0.051	0.0286
Sed	0.0184	0.0349	0.0143	0.0343
SW	0.0098	0.0428	0.0143	0.0022	0.0003
Pair-wise (Micenv. LM)
P(MC) i	UpL	LoL	Sh	RR	Sed	SW
UpL
LoL	0.0552
Sh	0.0282	0.5277
RR	0.0164	0.0087	0.0057
Sed	0.0107	0.0047	0.0034	0.022
SW	0.0091	0.0043	0.0022	0.0017	0.0005
i Monte Carlo p-values used when there were not enough possible permutations (unrestricted permutation method, 9999 permutations)
Significant values at the 0.05 level are shown in grey
ECV: estimates of components of variation
UpL: upper leaf, LoL: lower leaf, Sh: sheath, RR: roots and rhizomes, Sed: sediment, SW: seawater
PB: Palm Beach, RB: Rose Bay, N: Narrabeen Lagoon, LM: Lake Macquarie
