# Supplementary material for: Regional and Microenvironmental Scale Characterization of the Zostera muelleri Seagrass Microbiome
Source: Front Microbiol. 2019 May 14;10:1011. doi: 10.3389/fmicb.2019.01011 (PMC6527750; doi:10.3389/fmicb.2019.01011)
Supplement: Supplementary file 11 [file Table_4.XLSX]

## Sheet: Sup. Table 4
Supplementary Table 4. The seagrass bacterial core microbiome (full version).
Bacterial core microbiome
RA (%)	UpL (2)		LoL (3)		Sh (1)		RR (61)		Sed (102)		SW (76)
min=0.0001	Pseudomonadaceae_Pseudomonas_1150	0.0061138	Pseudomonadaceae_Pseudomonas_1150	0.0142685	Propionibacteriaceae_Propionibacterium-acnes_1828	0.00542467	Unclassified-Chromatiales_546	0.0533367	Unclassified-Alteromonadales_HTCC2188_HTCC_713	0.0172724	Pelagibacteraceae_2265	0.86049
50th pctl=0.0023	Rhodobacteraceae_2791	0.00388738	Propionibacteriaceae_Propionibacterium-acnes_1828	0.00993934			Unclassified-Chromatiales_460	0.0452174	Flavobacteriaceae_694	0.0167599	Rhodobacteraceae_2345	0.389489
max=0.8605			Comamonadaceae_1435	0.00816351			Desulfobacteraceae_124	0.0411444	Flavobacteriaceae_690	0.0142066	Synechococcaceae_Synechococcus_2428	0.273946
							Unclassified-Chromatiales_729	0.038653	Unclassified-Chromatiales_632	0.0120067	Cryomorphaceae_992	0.234727
							Cystobacterineae_125	0.0315143	Desulfobacteraceae_Desulfosarcina_18	0.00862293	Halomonadaceae_Candidatus-Portiera_894	0.2225
							Cohaesibacteraceae_Cohaesibacter_2378	0.0290847	Desulfobacteraceae_Desulfococcus_25	0.00826953	Rhodobacteraceae_2687	0.197727
							Unclassified-Chromatiales_485	0.0282365	Unclassified-Bacteroidales_1459	0.00734186	Cryomorphaceae_1371	0.166557
							Lachnospiraceae_1626	0.0276446	Myxococcales_583	0.00727118	Flavobacteriaceae_1369	0.122479
							Unclassified-Anaerolineae_DRC31_1861	0.0261073	Myxococcales_506	0.00714749	Synechococcaceae_Synechococcus_2638	0.0865031
							Unclassified-Gammaproteobacteria_702	0.022803	Unclassified-Chromatiales_656	0.00662622	Unclassified-Oceanospirillales_352	0.0828985
							Unclassified-Chromatiales_519	0.02275	Piscirickettsiaceae_740	0.00639651	Unclassified-Planctomycetes_OM190_CL500-15_247	0.0731005
							Unclassified-Gammaproteobacteria_677	0.0172989	Piscirickettsiaceae_785	0.00591943	Halomonadaceae_Candidatus-Portiera_1161	0.0698227
							Ruminococcaceae_1779	0.015311	Unclassified-Chromatiales_2186	0.00555719	Microbacteriaceae_1785	0.0643981
							Hyphomicrobiaceae_2377	0.0137384	Unclassified-Chromatiales_930	0.00526564	Flavobacteriaceae_913	0.0563229
							Ruminococcaceae_1781	0.0133143	Flavobacteriaceae_832	0.00520379	Halomonadaceae_Candidatus-Portiera_1178	0.05589
							Unclassified-Bacteroidales_1148	0.0126782	Piscirickettsiaceae_791	0.00490341	Pelagibacteraceae_2363	0.0555189
							Unclassified-Thiotrichales_624	0.0116975	Hyphomicrobiaceae_2702	0.00437331	Synechococcaceae_Synechococcus_2512	0.0517552
							Methylophilaceae_Methylotenera-mobilis_905	0.0109819	Piscirickettsiaceae_858	0.00433797	Methylophilaceae_682	0.0469755
							Unclassified-Chromatiales_492	0.00944458	Piscirickettsiaceae_749	0.00418777	Flavobacteriaceae_Polaribacter_1370	0.0444752
							Unclassified-Chromatiales_480	0.00932089	Piscirickettsiaceae_762	0.0041436	Unclassified-Cyanobacteria_2340	0.0442632
							Desulfobacteraceae_127	0.00829603	Desulfobacteraceae_Desulfococcus_41	0.00409942	Rhodobacteraceae_2684	0.044113
							Flavobacteriaceae_690	0.00783661	Desulfobacteraceae_Desulfococcus_53	0.00374603	Unclassified-Rickettsiales_2865	0.0427789
							Unclassified-Chromatiales_753	0.00664389	Flavobacteriaceae_959	0.00347214	Unclassified-Flavobacteriales_NS9_1163	0.0421516
							Rhodobacteraceae_Loktanella_2698	0.00512428	Unclassified-Chromatiales_771	0.00322476	Unclassified-Acidimicrobiales_OCS155_1802	0.0357374
							Pseudomonadaceae_Pseudomonas_1150	0.00390505	Piscirickettsiaceae_773	0.00310991	Pelagibacteraceae_2385	0.0338998
							Unclassified-Bacteria_KSB3_589	0.00390505	Unclassified-Chromatiales_546	0.00298622	Flavobacteriaceae_1402	0.033617
							Spirochaetaceae_Spirochaeta_403	0.00349865	Desulfobacteraceae_Desulfosarcina_90	0.00286253	Flavobacteriaceae_917	0.0287578
							Hyphomicrobiaceae_2603	0.00335729	Pirellulaceae_1817	0.00267699	Unclassified-Bacteria_SAR406_AB16_Arctic96B-7_A714017_ZA3312c_262	0.0282984
							Desulfobacteraceae_Desulfosarcina_49	0.00310991	Ignavibacteriaceae_1129	0.00265932	Flavobacteriaceae_Coccinimonas-marina_408	0.025268
							Unclassified-Pelagibacteraceae_2265	0.00294204	Myxococcales_557	0.00265049	Unclassified-Alteromonadales_OM60_1529	0.0234568
							Saccharospirillaceae_1497	0.00280952	Unclassified-Caldithrixales_BA059_159	0.00261515	Pelagibacteraceae_2431	0.0207268
							Pirellulaceae_1765	0.00278301	Desulfobacteraceae_Desulfococcus_105	0.00248263	Rhodobacteraceae_2408	0.0204706
							Campylobacteraceae_Arcobacter_1836	0.0023236	Unclassified-Chloroflexi_Ellin6529_1973	0.00248263	Unclassified-Alphaproteobacteria_2839	0.0177936
							Unclassified-Anaerolineae_S0208_2013	0.00231476	Pirellulaceae_1851	0.00227942	Flavobacteriaceae_1094	0.0163093
							Flavobacteriaceae_832	0.0019967	Unclassified-Chromatiales_806	0.00225292	Synechococcaceae_Synechococcus_2647	0.0156556
							Desulfobacteraceae_Desulfosarcina_90	0.00194369	Unclassified-Gammaproteobacteria_351	0.00218224	Unclassified-Alphaproteobacteria_2400	0.0151873
							Rhodobacteraceae_2345	0.00193486	Desulfobacteraceae_Desulfosarcina_87	0.0021469	Sphingomonadaceae_Sphingomonas_2876	0.0142596
							Unclassified-Bacteroidales_1485	0.00178466	Unclassified-Bacteroidales_1510	0.00212923	Cryomorphaceae_1385	0.0140741
							Unclassified-Sphingomonadales_2444	0.00165214	Unclassified-Chromatiales_2145	0.00209389	Pelagibacteraceae_2838	0.0136324
							Unclassified-Phycisphaerae_MSBL9_1672	0.00149311	Unclassified-Chromatiales_2087	0.00206738	Cryomorphaceae_938	0.0128107
							Hyphomicrobiaceae_2472	0.00147544	Piscirickettsiaceae_779	0.00206738	Unclassified-Acidimicrobiales_OCS155_1808	0.00969196
							Rhodobacteraceae_Dinoroseobacter_2629	0.00118389	Desulfobacteraceae_Desulfococcus_64	0.00202321	Rhodobacteraceae_Nautella-italica_2394	0.00917069
							Rhodobacteraceae_2687	0.00117505	Desulfobacteraceae_Desulfococcus_77	0.00201437	Flavobacteriaceae_1203	0.00901166
							Flavobacteriaceae_1248	0.0010867	Unclassified-Bacteroidales_1485	0.00194369	Rhodobacteraceae_2413	0.00851691
							Piscirickettsiaceae_740	0.00107787	Flammeovirgaceae_1252	0.00192602	Rhodobacteraceae_2711	0.00782778
							Phyllobacteriaceae_2503	0.00104253	Unclassified-Gammaproteobacteria_759	0.00189952	Methylophilaceae_754	0.00773943
							Unclassified-Chromatiales_656	0.000892331	Flammeovirgaceae_1534	0.00189068	Unclassified-Acidimicrobiales_wb1_P06_1928	0.00659088
							Unclassified-Chromatiales_2186	0.000856992	Unclassified-Thiohalorhabdales_182	0.00184651	Flavobacteriaceae_1588	0.00531865
							Synechococcaceae_Synechococcus_2428	0.000803982	Pirellulaceae_2065	0.00177583	Unclassified-Sphingobacteriales_995	0.00517729
							Unclassified-Chromatiales_632	0.000733302	Unclassified-Chromatiales_355	0.00177583	Halomonadaceae_Candidatus-Portiera_1558	0.0046737
							Halomonadaceae_Candidatus-Portiera_894	0.000653787	Unclassified-Anaerolineae_DRC31_1953	0.00176699	Unclassified-Flavobacteriales_NS9_941	0.00431146
							Cryomorphaceae_992	0.000644952	Unclassified-Acidimicrobiales_1873	0.00173165	Flavobacteriaceae_Flavobacterium_948	0.00424078
							Piscirickettsiaceae_773	0.000600778	Rhodobacteraceae_2598	0.00168748	Verrucomicrobiaceae_Verrucomicrobium_1000	0.00378137
							Cryomorphaceae_1371	0.000477088	Unclassified-Anaerolineae_S0208_2013	0.0016433	Unclassified-Alphaproteobacteria_2659	0.00349865
							Unclassified-Bacteroidales_1510	0.000468253	Unclassified-Alteromonadales_OM60_1415	0.00162563	Unclassified-Actinomycetales_1863	0.00332195
							Unclassified-Alteromonadales_HTCC2188_HTCC_713	0.000397573	Pirellulaceae_1845	0.0016168	Flavobacteriaceae_1419	0.0032336
							Unclassified-Cyanobacteria_2340	0.000344564	Pirellulaceae_2075	0.0016168	Pelagibacteraceae_2347	0.00281835
							Unclassified-Gammaproteobacteria_759	0.000282719	Unclassified-Anaerolineae_SHA-20_2006	0.0016168	Pelagibacteraceae_2628	0.00242962
							Synechococcaceae_Synechococcus_2512	0.000220874	Piscirickettsiaceae_710	0.0016168	Unclassified-Cryomorphaceae_Fluviicola_577	0.0021469
							Halomonadaceae_Candidatus-Portiera_1161	0.000176699	Pirellulaceae_1765	0.00159913	Halomonadaceae_Candidatus-Portiera_1693	0.00213806
							Unclassified-Alphaproteobacteria_2400	9.71846e-05	Piscirickettsiaceae_900	0.00151961	Unclassified-Betaproteobacteria_1362	0.00207622
									Unclassified-Chloroflexi_Ellin6529_1975	0.00150194	Unclassified-Alphaproteobacteria_2437	0.00207622
									Pirellulaceae_1727	0.00136942	Flavobacteriaceae_1075	0.00203204
									Chromatiaceae_1122	0.00130757	Unclassified-Alphaproteobacteria_2843	0.00196136
									Pelagibacteraceae_2265	0.0012634	Unclassified-Alphaproteobacteria_2554	0.00168748
									Rhodobacteraceae_2703	0.0012634	Unclassified-Alphaproteobacteria_2474	0.00151961
									Pirellulaceae_1719	0.00124573	Cryomorphaceae_1285	0.00136942
									Unclassified-Chromatiales_2073	0.00121923	Piscirickettsiaceae_1678	0.00136058
									Flavobacteriaceae_1248	0.00115738	Pirellulaceae_1737	0.00120156
									Desulfobulbaceae_160	0.00114855	Unclassified-Cryomorphaceae_Fluviicola_605	0.00115738
									Pirellulaceae_1685	0.00113088	Pelagibacteraceae_2282	0.00111321
									Spirochaetaceae_1668	0.00100719	Unclassified-Rhizobiales_2754	0.00101602
									Rhodobacteraceae_Dinoroseobacter_2629	0.000998351	Halomonadaceae_Candidatus-Portiera_2146	0.000989516
									Unclassified-Gammaproteobacteria_HTCC2188_HTCC2089_330	0.000971846	Rhodospirillaceae_2364	0.000689127
									Unclassified-Acidobacteria_OS-K_166	0.000971846	Flavobacteriaceae_690	0.000397573
									Spirochaetaceae_1616	0.000963011	Unclassified-Rickettsiales_2367	0.000388738
									Piscirickettsiaceae_770	0.000936506
									Rhodobacteraceae_Anaerospora_2584	0.000901166
									Rhodobacteraceae_Loktanella_2698	0.000865827
									Unclassified-Phycisphaerae_MSBL9_1767	0.000839322
									Rhodobacteraceae_2345	0.000715632
									Flavobacteriaceae_836	0.000706797
									Hyphomicrobiaceae_2847	0.000671457
									Hyphomicrobiaceae_2603	0.000662622
									Rhodobacteraceae_2687	0.000636117
									Flavobacteriaceae_1038	0.000618448
									Flavobacteriaceae_Coccinimonas-marina_408	0.000565438
									Unclassified-Bacteroidales_1148	0.000556603
									Pirellulaceae_1725	0.000547768
									Desulfobacteraceae_75	0.000521263
									Pirellulaceae_1774	0.000468253
									Synechococcaceae_Synechococcus_2428	0.000459418
									Unclassified-Anaerolineae_S0208_1995	0.000415243
									Unclassified-Anaerolineae_DRC31_1913	0.000371069
									Cryomorphaceae_992	0.000344564
									Unclassified-Acidobacteria-6_CCU21_274	0.000265049
									Unclassified-Gammaproteobacteria_677	0.000220874
									Cryomorphaceae_1371	0.000194369
									Halomonadaceae_Candidatus-Portiera_1161	0.000185534
									Unclassified-Cyanobacteria_2340	0.000159029
									Rhodobacteraceae_2684	0.000141359
									Unclassified-Oceanospirillales_352	0.00010602
