# Supplementary material for: Regional and Microenvironmental Scale Characterization of the Zostera muelleri Seagrass Microbiome
Source: Front Microbiol. 2019 May 14;10:1011. doi: 10.3389/fmicb.2019.01011 (PMC6527750; doi:10.3389/fmicb.2019.01011)
Supplement: Supplementary file 12 [file Table_5.XLSX]

## Sheet: Sup. Table 5 (Chao1)
Supplementary Table 5. Statistical analyses for microalgal mean alpha diversity (Chao1 diversity).
Differences in alpha diversity as measured by Chao1 diversity across sites and microenvironments (main test), between sites and between microenvironments within sites (pair-wise) were tested for statistical significance in Permutational Multivariate Analysis of Variance (PERMANOVA, Minkowski metric distance matrix, nested design).
Main test			ECV
Factor	P(perm)		Source	Estimate	Sq.root
Site	0.0327		S(si)	0.86227	0.92858
Microenvironment (Site)	0.0001		S(mi(si))	19.512	4.4173
			V(Res)	7.0475	2.6547
Pair-wise (Site)
P(perm)	PB	RB	N	LM
PB
RB	0.0621
N	0.4247	0.5507
LM	0.0018	0.1531	0.0744
Pair-wise (Micenv. PB)
P(MC) i	UpL	LoL	Sh	RR	Sed	SW
UpL
LoL	0.1628
Sh	0.6367	0.0159
RR	0.0695	0.0056	0.067
Sed	0.0029	0.0004	0.0025	0.0168
SW	0.0004	0.0001	0.0005	0.0004	0.0012
Pair-wise (Micenv. RB)
P(MC) i	UpL	LoL	Sh	RR	Sed	SW
UpL
LoL	0.7859
Sh	0.2706	0.4692
RR	0.0062	0.3052	0.9768
Sed	0.0882	0.2143	0.5951	0.422
SW	0.0058	0.0243	0.0636	0.0178	0.1055
Pair-wise (Micenv. N)
P(MC) i	UpL	LoL	Sh	RR	Sed	SW
UpL
LoL	0.1328
Sh	0.1414	0.3692
RR	0.4372	0.0042	0.009
Sed	0.9736	0.0129	0.0151	0.1341
SW	0.4939	0.0003	0.0007	0.005	0.1834
Pair-wise (Micenv. LM)
P(MC) i	UpL	LoL	Sh	RR	Sed	SW
UpL
LoL	0.5769
Sh	0.7176	0.3996
RR	0.1414	0.2367	0.1155
Sed	0.057	0.1435	0.0322	0.826
SW	0.0015	0.0055	0.0007	0.1766	0.0344
i Monte Carlo p-values used when there were not enough possible permutations (unrestricted permutation method, 9999 permutations)
Significant values at the 0.05 level are shown in grey
ECV: estimates of components of variation
UpL: upper leaf, LoL: lower leaf, Sh: sheath, RR: roots and rhizomes, Sed: sediment, SW: seawater
PB: Palm Beach, RB: Rose Bay, N: Narrabeen Lagoon, LM: Lake Macquarie

## Sheet: Sup. Table 5 (Shannon's)
Supplementary Table 5. Statistical analyses for microalgal mean alpha diversity (Shannon’s diversity index).
Differences in alpha diversity as measured by Shannon’s diversity index across sites and microenvironments (main test), between sites and between microenvironments within sites (pair-wise) were tested for statistical significance in Permutational Multivariate Analysis of Variance (PERMANOVA, Minkowski metric distance matrix, nested design).
Main test			ECV
Factor	P(perm)		Source	Estimate	Sq.root
Site	0.0001		S(si)	2.1904	1.48
Microenvironment (Site)	0.0001		S(mi(si))	22.609	4.7549
			V(Res)	5.7972	2.4077
Pair-wise (Site)
P(perm)	PB	RB	N	LM
PB
RB	0.0001
N	0.0001	0.7814
LM	0.0001	0.8242	0.6405
Pair-wise (Micenv. PB)
P(MC) i	UpL	LoL	Sh	RR	Sed	SW
UpL
LoL	0.1884
Sh	0.7752	0.0273
RR	0.0685	0.0027	0.0369
Sed	0.2638	0.0015	0.2031	0.105
SW	0.0155	0.0023	0.013	0.0778	0.0183
Pair-wise (Micenv. RB)
P(MC) i	UpL	LoL	Sh	RR	Sed	SW
UpL
LoL	0.6696
Sh	0.1863	0.4089
RR	0.7667	0.7556	0.2329
Sed	0.0002	0.3184	0.098	0.1169
SW	0.0008	0.0081	0.0295	0.0014	0.0008
Pair-wise (Micenv. N)
P(MC) i	UpL	LoL	Sh	RR	Sed	SW
UpL
LoL	0.1806
Sh	0.212	0.3789
RR	0.3423	0.0427	0.1193
Sed	0.5285	0.0076	0.0093	0.0193
SW	0.028	0.0022	0.0021	0.0025	0.0165
Pair-wise (Micenv. LM)
P(MC) i	UpL	LoL	Sh	RR	Sed	SW
UpL
LoL	0.1441
Sh	0.1783	0.4952
RR	0.1161	0.6512	0.3122
Sed	0.0047	0.0639	0.0153	0.181
SW	0.0022	0.1315	0.0183	0.4128	0.2881
i Monte Carlo p-values used when there were not enough possible permutations (unrestricted permutation method, 9999 permutations)
Significant values at the 0.05 level are shown in grey
ECV: estimates of components of variation
UpL: upper leaf, LoL: lower leaf, Sh: sheath, RR: roots and rhizomes, Sed: sediment, SW: seawater
PB: Palm Beach, RB: Rose Bay, N: Narrabeen Lagoon, LM: Lake Macquarie
