# Supplementary material for: Regional and Microenvironmental Scale Characterization of the Zostera muelleri Seagrass Microbiome
Source: Front Microbiol. 2019 May 14;10:1011. doi: 10.3389/fmicb.2019.01011 (PMC6527750; doi:10.3389/fmicb.2019.01011)
Supplement: Supplementary file 13 [file Table_6.XLSX]

## Sheet: Sup. Table 6
Supplementary Table 6. Statistical analyses for multidimensional scaling (Microalgae).
Differences between microalgal communities across sites and microenvironments (top), between sites (middle), and between microenvironments within sites (bottom) were tested for statistical significance in Permutational Multivariate Analysis of Variance (PERMANOVA, Bray-Curtis dissimilarity matrix, nested design).
Main test			ECV
Factor	P(perm)		Source	Estimate	Sq.root
Site	0.0001		S(Si)	188.98	13.747
Microenvironment (Site)	0.0001		S(Mi(Si))	488.81	22.109
			V(Res)	436.77	20.899
Pair-wise (Site)
P(perm)	PB	RB	N	LM
PB
RB	0.0003
N	0.0033	0.0001
LM	0.0001	0.0189	0.0001
Pair-wise (Micenv. PB)
P(MC) i	UpL	LoL	Sh	RR	Sed	SW
UpL
LoL	0.1251
Sh	0.5737	0.5241
RR	0.2001	0.0289	0.5339
Sed	0.0072	0.0001	0.133	0.2144
SW	0.0085	0.0001	0.2231	0.0142	0.0001
Pair-wise (Micenv. RB)
P(MC) i	UpL	LoL	Sh	RR	Sed	SW
UpL
LoL	0.7958
Sh	0.2682	0.2692
RR	0.6803	0.3314	0.2047
Sed	0.2205	0.0386	0.0014	0.0999
SW	0.2205	0.1172	0.0883	0.0516	0.0001
Pair-wise (Micenv. N)
P(MC) i	UpL	LoL	Sh	RR	Sed	SW
UpL
LoL	0.1152
Sh	0.1304	0.3753
RR	0.0482	0.0024	0.1022
Sed	0.0989	0.0008	0.0061	0.0061
SW	0.0155	0.0003	0.0043	0.0012	0.002
Pair-wise (Micenv. LM)
P(MC) i	UpL	LoL	Sh	RR	Sed	SW
UpL
LoL	0.0641
Sh	0.1927	0.5429
RR	0.2231	0.278	0.7963
Sed	0.0707	0.0128	0.7963	0.0376
SW	0.0391	0.1278	0.57	0.341	0.001
i Monte Carlo p-values used when there were not enough possible permutations (unrestricted permutation method, 9999 permutations)
Significant values at the 0.05 level are shown in grey
ECV: estimates of components of variation
UpL: upper leaf, LoL: lower leaf, Sh: sheath, RR: roots and rhizomes, Sed: sediment, SW: seawater
PB: Palm Beach, RB: Rose Bay, N: Narrabeen Lagoon, LM: Lake Macquarie
