# Supplementary material for: Regional and Microenvironmental Scale Characterization of the Zostera muelleri Seagrass Microbiome
Source: Front Microbiol. 2019 May 14;10:1011. doi: 10.3389/fmicb.2019.01011 (PMC6527750; doi:10.3389/fmicb.2019.01011)
Supplement: Supplementary file 14 [file Table_7.XLSX]

## Sheet: Sup.Table 7 (Chao1)
Supplementary Table 7. Statistical analyses for fungal mean alpha diversity (Chao1 diversity).
Differences in alpha diversity as measured by Chao1 diversity across sites and microenvironments (main test), between sites and between microenvironments within sites (pair-wise) were tested for statistical significance in Permutational Multivariate Analysis of Variance (PERMANOVA, Minkowski metric distance matrix, nested design).
Main test			ECV
Factor	P(perm)		Source	Estimate	Sq.root
Site	0.0051		S(si)	2045.2	45.224
Microenvironment (Site)	0.0006		S(mi(si))	6070.3	77.912
			V(Res)	3741.3	61.166
Pair-wise (Site)
P(perm)	PB	RB	N	LM
PB
RB	0.565
N	0.6975	0.4262
LM	0.0002	0.0453	0.0003
Pair-wise (Micenv. PB)
P(MC) i	RR	Sed	SW
RR
Sed	0.0007
SW	0.0228	0.7675
Pair-wise (Micenv. RB)
P(MC) i	RR	Sed	SW
RR
Sed	0.6648
SW	0.0839	0.2844
Pair-wise (Micenv. N)
P(MC) i	RR	Sed	SW
RR
Sed	0.0279
SW	0.0125	0.0036
Pair-wise (Micenv. LM)
P(MC) i	RR	Sed	SW
RR
Sed	0.858
SW	0.0393	0.0861
i Monte Carlo p-values used when there were not enough possible permutations (unrestricted permutation method, 9999 permutations)
Significant values at the 0.05 level are shown in grey
ECV: estimates of components of variation
RR: roots and rhizomes, Sed: sediment, SW: seawater
PB: Palm Beach, RB: Rose Bay, N: Narrabeen Lagoon, LM: Lake Macquarie

## Sheet: Sup.Table 7 (Shannon's)
Supplementary Table 7. Statistical analyses for bacterial mean alpha diversity (Shannon's diversity index).
Differences in alpha diversity as measured by Chao1 diversity across sites and microenvironments (main test), between sites and between microenvironments within sites (pair-wise) were tested for statistical significance in Permutational Multivariate Analysis of Variance (PERMANOVA, Minkowski metric distance matrix, nested design).
Main test			ECV
Factor	P(perm)		Source	Estimate	Sq.root
Site	0.001		S(si)	14169	119.03
Microenvironment (Site)	0.0001		S(mi(si))	57446	239.68
			V(Res)	19028	137.94
Pair-wise (Site)
P(perm)	PB	RB	N	LM
PB
RB	0.0441
N	0.0004	0.734
LM	0.0036	0.0307	0.0002
Pair-wise (Micenv. PB)
P(MC) i	RR	Sed	SW
RR
Sed	0.0163
SW	0.0015	0.0176
Pair-wise (Micenv. RB)
P(MC) i	RR	Sed	SW
RR
Sed	0.4563
SW	0.057	0.1794
Pair-wise (Micenv. N)
P(MC) i	RR	Sed	SW
RR
Sed	0.0039
SW	0.0335	0.0018
Pair-wise (Micenv. LM)
P(MC) i	RR	Sed	SW
RR
Sed	0.4307
SW	0.3696	0.7873
i Monte Carlo p-values used when there were not enough possible permutations (unrestricted permutation method, 9999 permutations)
Significant values at the 0.05 level are shown in grey
ECV: estimates of components of variation
RR: roots and rhizomes, Sed: sediment, SW: seawater
PB: Palm Beach, RB: Rose Bay, N: Narrabeen Lagoon, LM: Lake Macquarie
