# Supplementary material for: Regional and Microenvironmental Scale Characterization of the Zostera muelleri Seagrass Microbiome
Source: Front Microbiol. 2019 May 14;10:1011. doi: 10.3389/fmicb.2019.01011 (PMC6527750; doi:10.3389/fmicb.2019.01011)
Supplement: Supplementary file 15 [file Table_8.XLSX]

## Sheet: Sup.Table 8
Supplementary Table 8. Statistical analyses for multidimensional scaling (Fungi).
Differences between fungal communities across sites and microenvironments (top), between sites (middle), and between microenvironments within sites (bottom) were tested for statistical significance in Permutational Multivariate Analysis of Variance (PERMANOVA, Bray-Curtis dissimilarity matrix, nested design).
Main test			ECV
Factor	P(perm)		Source	Estimate	Sq.root
Site	0.0001		S(Si)	668.22	25.85
Microenvironment (Site)	0.0001		S(Mi(Si))	1262.7	35.534
			V(Res)	1407.7	37.519
Pair-wise (Site)
P(perm)	PB	RB	N	LM
PB
RB	0.0003
N	0.0001	0.0277
LM	0.0001	0.0239	0.0011
Pair-wise (Micenv. PB)
P(MC) i	RR	Sed	SW
RR
Sed	0.0315
SW	0.0123	0.0625
Pair-wise (Micenv. RB)
P(MC) i	RR	Sed	SW
RR
Sed	0.4668
SW	0.036	0.177
Pair-wise (Micenv. N)
P(MC) i	RR	Sed	SW
RR
Sed	0.0453
SW	0.0689	0.0117
Pair-wise (Micenv. LM)
P(MC) i	RR	Sed	SW
RR
Sed	0.5516
SW	0.0069	0.0145
i Monte Carlo p-values used when there were not enough possible permutations (unrestricted permutation method, 9999 permutations)
Significant values at the 0.05 level are shown in grey
ECV: estimates of components of variation
RR: roots and rhizomes, Sed: sediment, SW: seawater
PB: Palm Beach, RB: Rose Bay, N: Narrabeen Lagoon, LM: Lake Macquarie
