# Supplementary material for: Regional and Microenvironmental Scale Characterization of the Zostera muelleri Seagrass Microbiome
Source: Front Microbiol. 2019 May 14;10:1011. doi: 10.3389/fmicb.2019.01011 (PMC6527750; doi:10.3389/fmicb.2019.01011)
Supplement: Supplementary file 16 [file Table_9.XLSX]

## Sheet: Sup. Table 9_Bacteria
Supplementary Table 9. Amplicon sequencing information (16S rRNA, Bacteria).
Sample	Site*	Microenvironment**	Description	FW primer sequence***	Rv primer sequence***	Number of sequences
PB22	PB	LoL	II32	AGAGTTTGATCMTGGCTCAG	CGGTTACCTTGTTACGACTT	2380
N31	N	Sh	N3	AGAGTTTGATCMTGGCTCAG	CGGTTACCTTGTTACGACTT	2393
PB13	PB	UpL	II36	AGAGTTTGATCMTGGCTCAG	CGGTTACCTTGTTACGACTT	2397
N11	N	UpL	N1	AGAGTTTGATCMTGGCTCAG	CGGTTACCTTGTTACGACTT	2402
PB11	PB	UpL	II26	AGAGTTTGATCMTGGCTCAG	CGGTTACCTTGTTACGACTT	2429
PB32	PB	Sh	II33	AGAGTTTGATCMTGGCTCAG	CGGTTACCTTGTTACGACTT	2458
N22	N	LoL	N7	AGAGTTTGATCMTGGCTCAG	CGGTTACCTTGTTACGACTT	2466
RB53	RB	Sed	V15	AGAGTTTGATCMTGGCTCAG	CGGTTACCTTGTTACGACTT	2626
N32	N	Sh	N8	AGAGTTTGATCMTGGCTCAG	CGGTTACCTTGTTACGACTT	3550
N52	N	Sed	N10	AGAGTTTGATCMTGGCTCAG	CGGTTACCTTGTTACGACTT	4712
PB23	PB	LoL	II37	AGAGTTTGATCMTGGCTCAG	CGGTTACCTTGTTACGACTT	4861
PB21	PB	LoL	II27	AGAGTTTGATCMTGGCTCAG	CGGTTACCTTGTTACGACTT	4989
PB53	PB	Sed	II40	AGAGTTTGATCMTGGCTCAG	CGGTTACCTTGTTACGACTT	5026
PB51	PB	Sed	II30	AGAGTTTGATCMTGGCTCAG	CGGTTACCTTGTTACGACTT	5763
LM52	LM	Sed	IV10	AGAGTTTGATCMTGGCTCAG	CGGTTACCTTGTTACGACTT	6039
N33	N	Sh	N13	AGAGTTTGATCMTGGCTCAG	CGGTTACCTTGTTACGACTT	6358
LM51	LM	Sed	IV5	AGAGTTTGATCMTGGCTCAG	CGGTTACCTTGTTACGACTT	6384
LM53	LM	Sed	IV15	AGAGTTTGATCMTGGCTCAG	CGGTTACCTTGTTACGACTT	6614
N51	N	Sed	N5	AGAGTTTGATCMTGGCTCAG	CGGTTACCTTGTTACGACTT	7814
N53	N	Sed	N15	AGAGTTTGATCMTGGCTCAG	CGGTTACCTTGTTACGACTT	7874
RB52	RB	Sed	V10	AGAGTTTGATCMTGGCTCAG	CGGTTACCTTGTTACGACTT	8490
RB22	RB	LoL	V7	AGAGTTTGATCMTGGCTCAG	CGGTTACCTTGTTACGACTT	8754
N23	N	LoL	N12	AGAGTTTGATCMTGGCTCAG	CGGTTACCTTGTTACGACTT	8854
RB51	RB	Sed	V5	AGAGTTTGATCMTGGCTCAG	CGGTTACCTTGTTACGACTT	8903
PB52	PB	Sed	II35	AGAGTTTGATCMTGGCTCAG	CGGTTACCTTGTTACGACTT	9835
PB42	PB	RR	II34	AGAGTTTGATCMTGGCTCAG	CGGTTACCTTGTTACGACTT	10669
LM33	LM	Sh	IV13	AGAGTTTGATCMTGGCTCAG	CGGTTACCTTGTTACGACTT	10764
N42	N	RR	N9	AGAGTTTGATCMTGGCTCAG	CGGTTACCTTGTTACGACTT	11539
LM11	LM	UpL	IV1	AGAGTTTGATCMTGGCTCAG	CGGTTACCTTGTTACGACTT	12710
RB13	RB	UpL	V11	AGAGTTTGATCMTGGCTCAG	CGGTTACCTTGTTACGACTT	13148
LM32	LM	Sh	IV8	AGAGTTTGATCMTGGCTCAG	CGGTTACCTTGTTACGACTT	13556
LM21	LM	LoL	IV2	AGAGTTTGATCMTGGCTCAG	CGGTTACCTTGTTACGACTT	14126
N13	N	UpL	N11	AGAGTTTGATCMTGGCTCAG	CGGTTACCTTGTTACGACTT	14496
PB31	PB	Sh	II28	AGAGTTTGATCMTGGCTCAG	CGGTTACCTTGTTACGACTT	14589
N12	N	UpL	N6	AGAGTTTGATCMTGGCTCAG	CGGTTACCTTGTTACGACTT	14769
RB42	RB	RR	V9	AGAGTTTGATCMTGGCTCAG	CGGTTACCTTGTTACGACTT	15079
RB41	RB	RR	V4	AGAGTTTGATCMTGGCTCAG	CGGTTACCTTGTTACGACTT	15359
N43	N	RR	N14	AGAGTTTGATCMTGGCTCAG	CGGTTACCTTGTTACGACTT	15727
RB21	RB	LoL	V2	AGAGTTTGATCMTGGCTCAG	CGGTTACCTTGTTACGACTT	17600
LM31	LM	Sh	IV3	AGAGTTTGATCMTGGCTCAG	CGGTTACCTTGTTACGACTT	18234
PB12	PB	UpL	II31	AGAGTTTGATCMTGGCTCAG	CGGTTACCTTGTTACGACTT	18431
LM41	LM	RR	IV4	AGAGTTTGATCMTGGCTCAG	CGGTTACCTTGTTACGACTT	19041
RB33	RB	Sh	V13	AGAGTTTGATCMTGGCTCAG	CGGTTACCTTGTTACGACTT	19490
LM22	LM	LoL	IV7	AGAGTTTGATCMTGGCTCAG	CGGTTACCTTGTTACGACTT	20265
N21	N	LoL	N2	AGAGTTTGATCMTGGCTCAG	CGGTTACCTTGTTACGACTT	20278
LM12	LM	UpL	IV6	AGAGTTTGATCMTGGCTCAG	CGGTTACCTTGTTACGACTT	20467
RB23	RB	LoL	V12	AGAGTTTGATCMTGGCTCAG	CGGTTACCTTGTTACGACTT	20985
PB43	PB	RR	II39	AGAGTTTGATCMTGGCTCAG	CGGTTACCTTGTTACGACTT	22429
N41	N	RR	N4	AGAGTTTGATCMTGGCTCAG	CGGTTACCTTGTTACGACTT	22883
LM23	LM	LoL	IV12	AGAGTTTGATCMTGGCTCAG	CGGTTACCTTGTTACGACTT	24197
PB41	PB	RR	II29	AGAGTTTGATCMTGGCTCAG	CGGTTACCTTGTTACGACTT	24851
LM42	LM	RR	IV9	AGAGTTTGATCMTGGCTCAG	CGGTTACCTTGTTACGACTT	25226
LM13	LM	UpL	IV11	AGAGTTTGATCMTGGCTCAG	CGGTTACCTTGTTACGACTT	25505
RB12	RB	UpL	V6	AGAGTTTGATCMTGGCTCAG	CGGTTACCTTGTTACGACTT	25679
RB11	RB	UpL	V1	AGAGTTTGATCMTGGCTCAG	CGGTTACCTTGTTACGACTT	25770
RB43	RB	RR	V14	AGAGTTTGATCMTGGCTCAG	CGGTTACCTTGTTACGACTT	26479
PB61	PB	SW	IISW1	AGAGTTTGATCMTGGCTCAG	CGGTTACCTTGTTACGACTT	27357
LM43	LM	RR	IV14	AGAGTTTGATCMTGGCTCAG	CGGTTACCTTGTTACGACTT	28831
PB62	PB	SW	IISW2	AGAGTTTGATCMTGGCTCAG	CGGTTACCTTGTTACGACTT	29065
PB63	PB	SW	IISW3	AGAGTTTGATCMTGGCTCAG	CGGTTACCTTGTTACGACTT	29115
RB62	RB	SW	VSW2	AGAGTTTGATCMTGGCTCAG	CGGTTACCTTGTTACGACTT	29279
N62	N	SW	NSW2	AGAGTTTGATCMTGGCTCAG	CGGTTACCTTGTTACGACTT	30510
N63	N	SW	NSW3	AGAGTTTGATCMTGGCTCAG	CGGTTACCTTGTTACGACTT	31272
N61	N	SW	NSW1	AGAGTTTGATCMTGGCTCAG	CGGTTACCTTGTTACGACTT	32130
RB61	RB	SW	VSW1	AGAGTTTGATCMTGGCTCAG	CGGTTACCTTGTTACGACTT	41382
RB63	RB	SW	VSW3	AGAGTTTGATCMTGGCTCAG	CGGTTACCTTGTTACGACTT	44703
LM61	LM	SW	IVSW1	AGAGTTTGATCMTGGCTCAG	CGGTTACCTTGTTACGACTT	44705
RB31	RB	Sh	V3	AGAGTTTGATCMTGGCTCAG	CGGTTACCTTGTTACGACTT	45858
RB32	RB	Sh	V8	AGAGTTTGATCMTGGCTCAG	CGGTTACCTTGTTACGACTT	46027
PB33	PB	Sh	II38	AGAGTTTGATCMTGGCTCAG	CGGTTACCTTGTTACGACTT	47043
LM63	LM	SW	IVSW3	AGAGTTTGATCMTGGCTCAG	CGGTTACCTTGTTACGACTT	61425
LM62	LM	SW	IVSW2	AGAGTTTGATCMTGGCTCAG	CGGTTACCTTGTTACGACTT	62527
* PB: Palm Beach, RB, Rose Bay, N: Narrabeen Lagoon, LM: Lake Macquarie
** UpL: upper leaf, LoL: lower leaf, Sh: sheath, RR: roots and rhizomes, Sed: sediment, SW: seawater
*** Direction: 5' - 3'

## Sheet: Sup. Table 9_Microalgae
Supplementary Table 9. Amplicon sequencing information (16S rRNA-cloroplast, Microalgae).
Sample	Site*	Microenvironment**	Description	FW primer sequence***	Rv primer sequence***	Number of sequences
LM51	LM	Sed	IV5	AGAGTTTGATCMTGGCTCAG	CGGTTACCTTGTTACGACTT	72
RB53	RB	Sed	V15	AGAGTTTGATCMTGGCTCAG	CGGTTACCTTGTTACGACTT	74
N52	N	Sed	N10	AGAGTTTGATCMTGGCTCAG	CGGTTACCTTGTTACGACTT	83
LM52	LM	Sed	IV10	AGAGTTTGATCMTGGCTCAG	CGGTTACCTTGTTACGACTT	105
LM53	LM	Sed	IV15	AGAGTTTGATCMTGGCTCAG	CGGTTACCTTGTTACGACTT	119
N42	N	RR	N9	AGAGTTTGATCMTGGCTCAG	CGGTTACCTTGTTACGACTT	137
N61	N	SW	NSW1	AGAGTTTGATCMTGGCTCAG	CGGTTACCTTGTTACGACTT	139
N62	N	SW	NSW2	AGAGTTTGATCMTGGCTCAG	CGGTTACCTTGTTACGACTT	157
N63	N	SW	NSW3	AGAGTTTGATCMTGGCTCAG	CGGTTACCTTGTTACGACTT	184
N53	N	Sed	N15	AGAGTTTGATCMTGGCTCAG	CGGTTACCTTGTTACGACTT	202
N51	N	Sed	N5	AGAGTTTGATCMTGGCTCAG	CGGTTACCTTGTTACGACTT	203
LM41	LM	RR	IV4	AGAGTTTGATCMTGGCTCAG	CGGTTACCTTGTTACGACTT	250
PB53	PB	Sed	II40	AGAGTTTGATCMTGGCTCAG	CGGTTACCTTGTTACGACTT	300
PB62	PB	SW	IISW2	AGAGTTTGATCMTGGCTCAG	CGGTTACCTTGTTACGACTT	332
PB63	PB	SW	IISW3	AGAGTTTGATCMTGGCTCAG	CGGTTACCTTGTTACGACTT	334
PB22	PB	LoL	II32	AGAGTTTGATCMTGGCTCAG	CGGTTACCTTGTTACGACTT	394
N31	N	Sh	N3	AGAGTTTGATCMTGGCTCAG	CGGTTACCTTGTTACGACTT	405
PB61	PB	SW	IISW1	AGAGTTTGATCMTGGCTCAG	CGGTTACCTTGTTACGACTT	436
RB62	RB	SW	VSW2	AGAGTTTGATCMTGGCTCAG	CGGTTACCTTGTTACGACTT	453
RB61	RB	SW	VSW1	AGAGTTTGATCMTGGCTCAG	CGGTTACCTTGTTACGACTT	555
N11	N	UpL	N1	AGAGTTTGATCMTGGCTCAG	CGGTTACCTTGTTACGACTT	560
PB11	PB	UpL	II26	AGAGTTTGATCMTGGCTCAG	CGGTTACCTTGTTACGACTT	599
RB42	RB	RR	V9	AGAGTTTGATCMTGGCTCAG	CGGTTACCTTGTTACGACTT	609
RB63	RB	SW	VSW3	AGAGTTTGATCMTGGCTCAG	CGGTTACCTTGTTACGACTT	641
LM11	LM	UpL	IV1	AGAGTTTGATCMTGGCTCAG	CGGTTACCTTGTTACGACTT	776
PB21	PB	LoL	II27	AGAGTTTGATCMTGGCTCAG	CGGTTACCTTGTTACGACTT	819
N13	N	UpL	N11	AGAGTTTGATCMTGGCTCAG	CGGTTACCTTGTTACGACTT	843
PB13	PB	UpL	II36	AGAGTTTGATCMTGGCTCAG	CGGTTACCTTGTTACGACTT	868
RB43	RB	RR	V14	AGAGTTTGATCMTGGCTCAG	CGGTTACCTTGTTACGACTT	929
RB52	RB	Sed	V10	AGAGTTTGATCMTGGCTCAG	CGGTTACCTTGTTACGACTT	973
RB51	RB	Sed	V5	AGAGTTTGATCMTGGCTCAG	CGGTTACCTTGTTACGACTT	992
LM61	LM	SW	IVSW1	AGAGTTTGATCMTGGCTCAG	CGGTTACCTTGTTACGACTT	1080
PB42	PB	RR	II34	AGAGTTTGATCMTGGCTCAG	CGGTTACCTTGTTACGACTT	1156
RB22	RB	LoL	V7	AGAGTTTGATCMTGGCTCAG	CGGTTACCTTGTTACGACTT	1164
PB32	PB	Sh	II33	AGAGTTTGATCMTGGCTCAG	CGGTTACCTTGTTACGACTT	1239
N41	N	RR	N4	AGAGTTTGATCMTGGCTCAG	CGGTTACCTTGTTACGACTT	1499
LM62	LM	SW	IVSW2	AGAGTTTGATCMTGGCTCAG	CGGTTACCTTGTTACGACTT	1547
LM63	LM	SW	IVSW3	AGAGTTTGATCMTGGCTCAG	CGGTTACCTTGTTACGACTT	1635
LM33	LM	Sh	IV13	AGAGTTTGATCMTGGCTCAG	CGGTTACCTTGTTACGACTT	1681
N22	N	LoL	N7	AGAGTTTGATCMTGGCTCAG	CGGTTACCTTGTTACGACTT	1700
N12	N	UpL	N6	AGAGTTTGATCMTGGCTCAG	CGGTTACCTTGTTACGACTT	1897
LM42	LM	RR	IV9	AGAGTTTGATCMTGGCTCAG	CGGTTACCTTGTTACGACTT	2067
PB23	PB	LoL	II37	AGAGTTTGATCMTGGCTCAG	CGGTTACCTTGTTACGACTT	2163
PB51	PB	Sed	II30	AGAGTTTGATCMTGGCTCAG	CGGTTACCTTGTTACGACTT	2210
N43	N	RR	N14	AGAGTTTGATCMTGGCTCAG	CGGTTACCTTGTTACGACTT	2335
LM43	LM	RR	IV14	AGAGTTTGATCMTGGCTCAG	CGGTTACCTTGTTACGACTT	2369
RB12	RB	UpL	V6	AGAGTTTGATCMTGGCTCAG	CGGTTACCTTGTTACGACTT	2393
RB41	RB	RR	V4	AGAGTTTGATCMTGGCTCAG	CGGTTACCTTGTTACGACTT	2426
RB13	RB	UpL	V11	AGAGTTTGATCMTGGCTCAG	CGGTTACCTTGTTACGACTT	2742
N32	N	Sh	N8	AGAGTTTGATCMTGGCTCAG	CGGTTACCTTGTTACGACTT	3127
LM12	LM	UpL	IV6	AGAGTTTGATCMTGGCTCAG	CGGTTACCTTGTTACGACTT	3399
LM13	LM	UpL	IV11	AGAGTTTGATCMTGGCTCAG	CGGTTACCTTGTTACGACTT	3726
PB43	PB	RR	II39	AGAGTTTGATCMTGGCTCAG	CGGTTACCTTGTTACGACTT	3732
N33	N	Sh	N13	AGAGTTTGATCMTGGCTCAG	CGGTTACCTTGTTACGACTT	5256
PB52	PB	Sed	II35	AGAGTTTGATCMTGGCTCAG	CGGTTACCTTGTTACGACTT	5565
N23	N	LoL	N12	AGAGTTTGATCMTGGCTCAG	CGGTTACCTTGTTACGACTT	6345
RB11	RB	UpL	V1	AGAGTTTGATCMTGGCTCAG	CGGTTACCTTGTTACGACTT	6366
LM32	LM	Sh	IV8	AGAGTTTGATCMTGGCTCAG	CGGTTACCTTGTTACGACTT	7516
LM21	LM	LoL	IV2	AGAGTTTGATCMTGGCTCAG	CGGTTACCTTGTTACGACTT	8186
PB41	PB	RR	II29	AGAGTTTGATCMTGGCTCAG	CGGTTACCTTGTTACGACTT	9659
PB12	PB	UpL	II31	AGAGTTTGATCMTGGCTCAG	CGGTTACCTTGTTACGACTT	11416
LM22	LM	LoL	IV7	AGAGTTTGATCMTGGCTCAG	CGGTTACCTTGTTACGACTT	11557
LM31	LM	Sh	IV3	AGAGTTTGATCMTGGCTCAG	CGGTTACCTTGTTACGACTT	12194
PB31	PB	Sh	II28	AGAGTTTGATCMTGGCTCAG	CGGTTACCTTGTTACGACTT	13896
RB21	RB	LoL	V2	AGAGTTTGATCMTGGCTCAG	CGGTTACCTTGTTACGACTT	14189
RB23	RB	LoL	V12	AGAGTTTGATCMTGGCTCAG	CGGTTACCTTGTTACGACTT	14753
RB33	RB	Sh	V13	AGAGTTTGATCMTGGCTCAG	CGGTTACCTTGTTACGACTT	15248
N21	N	LoL	N2	AGAGTTTGATCMTGGCTCAG	CGGTTACCTTGTTACGACTT	19574
LM23	LM	LoL	IV12	AGAGTTTGATCMTGGCTCAG	CGGTTACCTTGTTACGACTT	20704
RB31	RB	Sh	V3	AGAGTTTGATCMTGGCTCAG	CGGTTACCTTGTTACGACTT	45098
PB33	PB	Sh	II38	AGAGTTTGATCMTGGCTCAG	CGGTTACCTTGTTACGACTT	45181
RB32	RB	Sh	V8	AGAGTTTGATCMTGGCTCAG	CGGTTACCTTGTTACGACTT	45193
* PB: Palm Beach, RB, Rose Bay, N: Narrabeen Lagoon, LM: Lake Macquarie
** UpL: upper leaf, LoL: lower leaf, Sh: sheath, RR: roots and rhizomes, Sed: sediment, SW: seawater
*** Direction: 5' - 3'

## Sheet: Sup. Table 9_Fungi
Supplementary Table 9. Amplicon sequencing information (ITS rRNA, Fungi).
Sample	Site*	Microenvironment**	Description	FW primer sequence***	Rv primer sequence***	Number of sequences
LM13	LM	UpL	IV11	GTGARTCATCGAATCTTTG	TCCTCCGCTTATTGATATGC	1456
RB61	RB	SW	VSW1	GTGARTCATCGAATCTTTG	TCCTCCGCTTATTGATATGC	2850
LM61	LM	SW	IVSW1	GTGARTCATCGAATCTTTG	TCCTCCGCTTATTGATATGC	6360
LM63	LM	SW	IVSW3	GTGARTCATCGAATCTTTG	TCCTCCGCTTATTGATATGC	7242
LM62	LM	SW	IVSW2	GTGARTCATCGAATCTTTG	TCCTCCGCTTATTGATATGC	8225
RB62	RB	SW	VSW2	GTGARTCATCGAATCTTTG	TCCTCCGCTTATTGATATGC	9454
RB53	RB	Sed	V15	GTGARTCATCGAATCTTTG	TCCTCCGCTTATTGATATGC	9518
RB13	RB	UpL	V11	GTGARTCATCGAATCTTTG	TCCTCCGCTTATTGATATGC	9813
RB33	RB	Sh	V13	GTGARTCATCGAATCTTTG	TCCTCCGCTTATTGATATGC	10183
RB43	RB	RR	V14	GTGARTCATCGAATCTTTG	TCCTCCGCTTATTGATATGC	13931
N61	N	SW	NSW1	GTGARTCATCGAATCTTTG	TCCTCCGCTTATTGATATGC	15695
LM43	LM	RR	IV14	GTGARTCATCGAATCTTTG	TCCTCCGCTTATTGATATGC	15924
LM23	LM	LoL	IV12	GTGARTCATCGAATCTTTG	TCCTCCGCTTATTGATATGC	17685
RB63	RB	SW	VSW3	GTGARTCATCGAATCTTTG	TCCTCCGCTTATTGATATGC	17836
LM53	LM	Sed	IV15	GTGARTCATCGAATCTTTG	TCCTCCGCTTATTGATATGC	20452
RB11	RB	UpL	V1	GTGARTCATCGAATCTTTG	TCCTCCGCTTATTGATATGC	21336
PB21	PB	LoL	II27	GTGARTCATCGAATCTTTG	TCCTCCGCTTATTGATATGC	23042
RB31	RB	Sh	V3	GTGARTCATCGAATCTTTG	TCCTCCGCTTATTGATATGC	24413
PB52	PB	Sed	II35	GTGARTCATCGAATCTTTG	TCCTCCGCTTATTGATATGC	25106
RB51	RB	Sed	V5	GTGARTCATCGAATCTTTG	TCCTCCGCTTATTGATATGC	26339
LM31	LM	Sh	IV3	GTGARTCATCGAATCTTTG	TCCTCCGCTTATTGATATGC	26598
LM51	LM	Sed	IV5	GTGARTCATCGAATCTTTG	TCCTCCGCTTATTGATATGC	28862
N11	N	UpL	N1	GTGARTCATCGAATCTTTG	TCCTCCGCTTATTGATATGC	28864
PB61	PB	SW	IISW1	GTGARTCATCGAATCTTTG	TCCTCCGCTTATTGATATGC	31429
LM41	LM	RR	IV4	GTGARTCATCGAATCTTTG	TCCTCCGCTTATTGATATGC	31796
N13	N	UpL	N11	GTGARTCATCGAATCTTTG	TCCTCCGCTTATTGATATGC	32428
LM33	LM	Sh	IV13	GTGARTCATCGAATCTTTG	TCCTCCGCTTATTGATATGC	34964
N51	N	Sed	N5	GTGARTCATCGAATCTTTG	TCCTCCGCTTATTGATATGC	35223
PB22	PB	LoL	II32	GTGARTCATCGAATCTTTG	TCCTCCGCTTATTGATATGC	35526
RB22	RB	LoL	V7	GTGARTCATCGAATCTTTG	TCCTCCGCTTATTGATATGC	36221
PB51	PB	Sed	II30	GTGARTCATCGAATCTTTG	TCCTCCGCTTATTGATATGC	36317
N22	N	LoL	N7	GTGARTCATCGAATCTTTG	TCCTCCGCTTATTGATATGC	37627
RB21	RB	LoL	V2	GTGARTCATCGAATCTTTG	TCCTCCGCTTATTGATATGC	37698
RB23	RB	LoL	V12	GTGARTCATCGAATCTTTG	TCCTCCGCTTATTGATATGC	37793
N53	N	Sed	N15	GTGARTCATCGAATCTTTG	TCCTCCGCTTATTGATATGC	38158
PB63	PB	SW	IISW3R	GTGARTCATCGAATCTTTG	TCCTCCGCTTATTGATATGC	38978
N62	N	SW	NSW2	GTGARTCATCGAATCTTTG	TCCTCCGCTTATTGATATGC	42161
RB12	RB	UpL	V6	GTGARTCATCGAATCTTTG	TCCTCCGCTTATTGATATGC	42275
N41	N	RR	N4	GTGARTCATCGAATCTTTG	TCCTCCGCTTATTGATATGC	44851
N42	N	RR	N9	GTGARTCATCGAATCTTTG	TCCTCCGCTTATTGATATGC	45240
PB42	PB	RR	II34	GTGARTCATCGAATCTTTG	TCCTCCGCTTATTGATATGC	46687
LM42	LM	RR	IV9	GTGARTCATCGAATCTTTG	TCCTCCGCTTATTGATATGC	49243
LM11	LM	UpL	IV1	GTGARTCATCGAATCTTTG	TCCTCCGCTTATTGATATGC	49748
PB12	PB	UpL	II31	GTGARTCATCGAATCTTTG	TCCTCCGCTTATTGATATGC	52265
N23	N	LoL	N12	GTGARTCATCGAATCTTTG	TCCTCCGCTTATTGATATGC	52763
PB33	PB	Sh	II38	GTGARTCATCGAATCTTTG	TCCTCCGCTTATTGATATGC	53056
PB43	PB	RR	II39	GTGARTCATCGAATCTTTG	TCCTCCGCTTATTGATATGC	53431
N31	N	Sh	N3	GTGARTCATCGAATCTTTG	TCCTCCGCTTATTGATATGC	53953
RB52	RB	Sed	V10	GTGARTCATCGAATCTTTG	TCCTCCGCTTATTGATATGC	54557
PB13	PB	UpL	II36	GTGARTCATCGAATCTTTG	TCCTCCGCTTATTGATATGC	55665
LM32	LM	Sh	IV8	GTGARTCATCGAATCTTTG	TCCTCCGCTTATTGATATGC	55998
PB53	PB	Sed	II40	GTGARTCATCGAATCTTTG	TCCTCCGCTTATTGATATGC	56242
N32	N	Sh	N8	GTGARTCATCGAATCTTTG	TCCTCCGCTTATTGATATGC	57220
N12	N	UpL	N6	GTGARTCATCGAATCTTTG	TCCTCCGCTTATTGATATGC	58414
PB62	PB	SW	IISW2	GTGARTCATCGAATCTTTG	TCCTCCGCTTATTGATATGC	61432
RB42	RB	RR	V9	GTGARTCATCGAATCTTTG	TCCTCCGCTTATTGATATGC	61644
RB41	RB	RR	V4	GTGARTCATCGAATCTTTG	TCCTCCGCTTATTGATATGC	61707
N33	N	Sh	N13	GTGARTCATCGAATCTTTG	TCCTCCGCTTATTGATATGC	61732
N52	N	Sed	N10	GTGARTCATCGAATCTTTG	TCCTCCGCTTATTGATATGC	61791
PB32	PB	Sh	II33	GTGARTCATCGAATCTTTG	TCCTCCGCTTATTGATATGC	62774
RB32	RB	Sh	V8	GTGARTCATCGAATCTTTG	TCCTCCGCTTATTGATATGC	64506
LM21	LM	LoL	IV2	GTGARTCATCGAATCTTTG	TCCTCCGCTTATTGATATGC	67346
N63	N	SW	NSW3	GTGARTCATCGAATCTTTG	TCCTCCGCTTATTGATATGC	69447
LM52	LM	Sed	IV10	GTGARTCATCGAATCTTTG	TCCTCCGCTTATTGATATGC	69538
N43	N	RR	N14	GTGARTCATCGAATCTTTG	TCCTCCGCTTATTGATATGC	72103
PB23	PB	LoL	II37	GTGARTCATCGAATCTTTG	TCCTCCGCTTATTGATATGC	72514
LM22	LM	LoL	IV7	GTGARTCATCGAATCTTTG	TCCTCCGCTTATTGATATGC	74046
PB31	PB	Sh	II28	GTGARTCATCGAATCTTTG	TCCTCCGCTTATTGATATGC	76281
LM12	LM	UpL	IV6	GTGARTCATCGAATCTTTG	TCCTCCGCTTATTGATATGC	82332
PB11	PB	UpL	II26	GTGARTCATCGAATCTTTG	TCCTCCGCTTATTGATATGC	82949
PB41	PB	RR	II29	GTGARTCATCGAATCTTTG	TCCTCCGCTTATTGATATGC	95872
N21	N	LoL	N2	GTGARTCATCGAATCTTTG	TCCTCCGCTTATTGATATGC	118255
* PB: Palm Beach, RB, Rose Bay, N: Narrabeen Lagoon, LM: Lake Macquarie
** UpL: upper leaf, LoL: lower leaf, Sh: sheath, RR: roots and rhizomes, Sed: sediment, SW: seawater
*** Direction: 5' - 3'
